# Supplementary material for: Does pain take holidays? Non-attendance rates at a hospital-based pain clinic are elevated during the Jewish high-holidays
Source: Isr J Health Policy Res. 2017 Mar 31;6:11. doi: 10.1186/s13584-017-0132-9 (PMC5374672; doi:10.1186/s13584-017-0132-9)
Supplement: Additional file 1: Table S1. — Data obtained from the hospital's appointment scheduling system. (XLSX 22 kb) [file 13584_2017_132_MOESM1_ESM.xlsx]

## Sheet: גיליון1
9.8.2008-30.8.2008
		Has the patient visited the clinic over the past 3 years	Repeat (3 years)			New (3 years)
Age Group	Gender	Department	Scheduled	Scheduled and Attended	Scheduled and Did not Attend	Scheduled	Scheduled and Attended	Scheduled and Did not Attend
45-64	Male	Pain Clinic	4	4	0	2	2	0
45-64	Female	Pain Clinic	3	3	0	5	4	1
≥65 years	Male	Pain Clinic	7	6	1	0	0	0
≥65 years	Female	Pain Clinic	9	9	0	1	1	0
≤44 years	Female	Pain Clinic				1	1	0
		Sum:	23	22	1	9	8	1
30/9/2008-21/10/2008
Report Title
		Has the patient visited the clinic over the past 3 years	Repeat (3 years)			New (3 years)
Age Group	Gender	Department	Scheduled	Scheduled and Attended	Scheduled and Did not Attend	Scheduled	Scheduled and Attended	Scheduled and Did not Attend
45-64	Male	Pain Clinic	1	1	0	1	0	1
45-64	Female	Pain Clinic				2	2	0
≥65 years	Male	Pain Clinic	1	1	0	3	3	0
≥65 years	Female	Pain Clinic	2	2	0	2	2	0
		Sum:	4	4	0	8	7	1
21/11/2008-12/12/2008
Report Title
		Has the patient visited the clinic over the past 3 years	Repeat (3 years)			New (3 years)
Age Group	Gender	Department	Scheduled	Scheduled and Attended	Scheduled and Did not Attend	Scheduled	Scheduled and Attended	Scheduled and Did not Attend
45-64	Male	Pain Clinic	4	3	1	2	0	2
45-64	Female	Pain Clinic	2	2	0	2	0	2
≥65 years	Male	Pain Clinic	5	4	1	4	2	2
≥65 years	Female	Pain Clinic	10	5	5	8	4	4
≤44 years	Male	Pain Clinic	2	2	0	4	2	2
		Sum:	23	16	7	20	8	12
29/7/2009-19/8/2009
Report Title
		Has the patient visited the clinic over the past 3 years	Repeat (3 years)			New (3 years)
Age Group	Gender	Department	Scheduled	Scheduled and Attended	Scheduled and Did not Attend	Scheduled	Scheduled and Attended	Scheduled and Did not Attend
45-64	Male	Pain Clinic	3	2	1	6	6	0
45-64	Female	Pain Clinic	5	4	1	5	3	2
≥65 years	Male	Pain Clinic	11	10	1	4	4	0
≥65 years	Female	Pain Clinic	14	11	3	7	6	1
≤44 years	Male	Pain Clinic	3	2	1	3	2	1
≤44 years	Female	Pain Clinic				4	3	1
		Sum:	36	29	7	29	24	5
19/9/2009-10/10/2009
Report Title
		Has the patient visited the clinic over the past 3 years	Repeat (3 years)			New (3 years)
Age Group	Gender	Department	Scheduled	Scheduled and Attended	Scheduled and Did not Attend	Scheduled	Scheduled and Attended	Scheduled and Did not Attend
45-64	Male	Pain Clinic	2	2	0	1	1	0
45-64	Female	Pain Clinic	4	3	1	2	2	0
≥65 years	Male	Pain Clinic	8	7	1	2	2	0
≥65 years	Female	Pain Clinic	5	5	0	5	5	0
≤44 years	Male	Pain Clinic	1	0	1	3	2	1
≤44 years	Female	Pain Clinic	1	1	0
		Sum:	21	18	3	13	12	1
10/11/2009-1/12/2009
Report Title
		Has the patient visited the clinic over the past 3 years	Repeat (3 years)			New (3 years)
Age Group	Gender	Department	Scheduled	Scheduled and Attended	Scheduled and Did not Attend	Scheduled	Scheduled and Attended	Scheduled and Did not Attend
45-64	Male	Pain Clinic	4	2	2	4	3	1
45-64	Female	Pain Clinic	2	1	1	1	1	0
≥65 years	Male	Pain Clinic	5	4	1	5	4	1
≥65 years	Female	Pain Clinic	13	11	2	7	7	0
≤44 years	Male	Pain Clinic	2	2	0	3	3	0
≤44 years	Female	Pain Clinic				3	3	0
		Sum:	26	20	6	23	21	2
19/7/2010-9/8/2010
Report Title
		Has the patient visited the clinic over the past 3 years	Repeat (3 years)			New (3 years)
Age Group	Gender	Department	Scheduled	Scheduled and Attended	Scheduled and Did not Attend	Scheduled	Scheduled and Attended	Scheduled and Did not Attend
45-64	Male	Pain Clinic	10	9	1	12	3	9
45-64	Female	Pain Clinic	23	21	2	20	11	9
≥65 years	Male	Pain Clinic	7	6	1	12	8	4
≥65 years	Female	Pain Clinic	18	18	0	9	8	1
Unknown	Female	Pain Clinic				2	0	2
≤44 years	Male	Pain Clinic	3	2	1	14	9	5
≤44 years	Female	Pain Clinic	5	4	1	5	4	1
		Sum:	66	60	6	74	43	31
9/9/2010-30/9/2010
Report Title
		Has the patient visited the clinic over the past 3 years	Repeat (3 years)			New (3 years)
Age Group	Gender	Department	Scheduled	Scheduled and Attended	Scheduled and Did not Attend	Scheduled	Scheduled and Attended	Scheduled and Did not Attend
45-64	Male	Pain Clinic	6	4	2	9	5	4
45-64	Female	Pain Clinic	9	5	4	9	2	7
≥65 years	Male	Pain Clinic	6	6	0	6	5	1
≥65 years	Female	Pain Clinic	11	9	2	4	4	0
≤44 years	Male	Pain Clinic	3	3	0	5	4	1
≤44 years	Female	Pain Clinic	4	3	1	3	3	0
		Sum:	39	30	9	36	23	13
30/10/2010-21/11/2010
Report Title
		Has the patient visited the clinic over the past 3 years	Repeat (3 years)			New (3 years)
Age Group	Gender	Department	Scheduled	Scheduled and Attended	Scheduled and Did not Attend	Scheduled	Scheduled and Attended	Scheduled and Did not Attend
45-64	Male	Pain Clinic	20	14	6	11	3	8
45-64	Female	Pain Clinic	24	17	7	9	5	4
≥65 years	Male	Pain Clinic	11	7	4	8	7	1
≥65 years	Female	Pain Clinic	16	14	2	6	5	1
≤44 years	Male	Pain Clinic	9	7	2	4	4	0
≤44 years	Female	Pain Clinic	2	0	2	9	5	4
		Sum:	82	59	23	47	29	18
8/8/2011-29/8/2011
Report Title
		Has the patient visited the clinic over the past 3 years	Repeat (3 years)			New (3 years)
Age Group	Gender	Department	Scheduled	Scheduled and Attended	Scheduled and Did not Attend	Scheduled	Scheduled and Attended	Scheduled and Did not Attend
45-64	Male	Pain Clinic	9	7	2	6	2	4
45-64	Female	Pain Clinic	7	4	3	6	5	1
≥65 years	Male	Pain Clinic	10	8	2	8	6	2
≥65 years	Female	Pain Clinic	23	19	4	6	5	1
≤44 years	Male	Pain Clinic	4	2	2	4	3	1
≤44 years	Female	Pain Clinic	11	8	3	5	3	2
		Sum:	64	48	16	35	24	11
29/9/2011-20/10/2011
Report Title
		Has the patient visited the clinic over the past 3 years	Repeat (3 years)			New (3 years)
Age Group	Gender	Department	Scheduled	Scheduled and Attended	Scheduled and Did not Attend	Scheduled	Scheduled and Attended	Scheduled and Did not Attend
45-64	Male	Pain Clinic	5	2	3	6	3	3
45-64	Female	Pain Clinic	18	8	10	2	1	1
≥65 years	Male	Pain Clinic	11	8	3	3	2	1
≥65 years	Female	Pain Clinic	14	8	6	11	6	5
Unknown	Male	Pain Clinic				2	0	2
≤44 years	Male	Pain Clinic	4	2	2	5	3	2
≤44 years	Female	Pain Clinic	3	1	2	1	1	0
		Sum:	55	29	26	30	16	14
20/11/2011-11/12/2011
Report Title
		Has the patient visited the clinic over the past 3 years	Repeat (3 years)			New (3 years)
Age Group	Gender	Department	Scheduled	Scheduled and Attended	Scheduled and Did not Attend	Scheduled	Scheduled and Attended	Scheduled and Did not Attend
45-64	Male	Pain Clinic	11	6	5	6	1	5
45-64	Female	Pain Clinic	20	16	4	5	1	4
≥65 years	Male	Pain Clinic	17	13	4	6	3	3
≥65 years	Female	Pain Clinic	21	18	3	8	7	1
≤44 years	Male	Pain Clinic	10	7	3	7	5	2
≤44 years	Female	Pain Clinic	8	8	0	7	3	4
		Sum:	87	68	19	39	20	19
27/7/2012-17/8/2012
Report Title
		Has the patient visited the clinic over the past 3 years	Repeat (3 years)			New (3 years)
Age Group	Gender	Department	Scheduled	Scheduled and Attended	Scheduled and Did not Attend	Scheduled	Scheduled and Attended	Scheduled and Did not Attend
45-64	Male	Pain Clinic	2	2	0	8	4	4
45-64	Female	Pain Clinic	1	1	0	5	2	3
≥65 years	Male	Pain Clinic	5	5	0	5	1	4
≥65 years	Female	Pain Clinic	13	12	1	6	4	2
≤44 years	Male	Pain Clinic	4	3	1	3	1	2
≤44 years	Female	Pain Clinic				1	0	1
		Sum:	25	23	2	28	12	16
17/9/2012-8/10/2012
Report Title
		Has the patient visited the clinic over the past 3 years	Repeat (3 years)			New (3 years)
Age Group	Gender	Department	Scheduled	Scheduled and Attended	Scheduled and Did not Attend	Scheduled	Scheduled and Attended	Scheduled and Did not Attend
45-64	Male	Pain Clinic	2	1	1	2	2	0
45-64	Female	Pain Clinic	1	1	0	7	3	4
≥65 years	Male	Pain Clinic	3	3	0	2	0	2
≥65 years	Female	Pain Clinic	5	4	1	1	1	0
≤44 years	Male	Pain Clinic	2	2	0	3	1	2
		Sum:	13	11	2	15	7	8
8/11/2012-29/11/2012
Report Title
		Has the patient visited the clinic over the past 3 years	Repeat (3 years)			New (3 years)
Age Group	Gender	Department	Scheduled	Scheduled and Attended	Scheduled and Did not Attend	Scheduled	Scheduled and Attended	Scheduled and Did not Attend
45-64	Male	Pain Clinic	7	5	2	4	4	0
45-64	Female	Pain Clinic	10	10	0	5	2	3
≥65 years	Male	Pain Clinic	7	6	1	3	2	1
≥65 years	Female	Pain Clinic	19	17	2	3	1	2
≤44 years	Male	Pain Clinic	2	1	1	3	0	3
≤44 years	Female	Pain Clinic	1	0	1	1	1	0
		Sum:	46	39	7	19	10	9
15/7/2013-5/8/2013
Report Title
		Has the patient visited the clinic over the past 3 years	Repeat (3 years)			New (3 years)
Age Group	Gender	Department	Scheduled	Scheduled and Attended	Scheduled and Did not Attend	Scheduled	Scheduled and Attended	Scheduled and Did not Attend
45-64	Male	Pain Clinic	4	3	1	4	3	1
45-64	Female	Pain Clinic	2	1	1	2	1	1
≥65 years	Male	Pain Clinic	4	4	0	1	1	0
≥65 years	Female	Pain Clinic	11	10	1	1	1	0
≤44 years	Female	Pain Clinic	1	1	0
		Sum:	22	19	3	8	6	2
5/9/2013-26/9/2013
Report Title
		Has the patient visited the clinic over the past 3 years	Repeat (3 years)			New (3 years)
Age Group	Gender	Department	Scheduled	Scheduled and Attended	Scheduled and Did not Attend	Scheduled	Scheduled and Attended	Scheduled and Did not Attend
45-64	Male	Pain Clinic	2	2	0	2	2	0
45-64	Female	Pain Clinic				2	1	1
≥65 years	Male	Pain Clinic	1	1	0
≥65 years	Female	Pain Clinic	4	4	0
≤44 years	Male	Pain Clinic	1	1	0
≤44 years	Female	Pain Clinic				1	0	1
		Sum:	8	8	0	5	3	2
26/10/2013-16/11/2013
Report Title
		Has the patient visited the clinic over the past 3 years	Repeat (3 years)			New (3 years)
Age Group	Gender	Department	Scheduled	Scheduled and Attended	Scheduled and Did not Attend	Scheduled	Scheduled and Attended	Scheduled and Did not Attend
45-64	Male	Pain Clinic	3	1	2	4	2	2
45-64	Female	Pain Clinic	3	2	1	6	5	1
≥65 years	Male	Pain Clinic	3	3	0	8	6	2
≥65 years	Female	Pain Clinic	9	6	3	6	5	1
≤44 years	Male	Pain Clinic				6	3	3
≤44 years	Female	Pain Clinic	1	0	1	1	0	1
		Sum:	19	12	7	31	21	10
